# Supplementary material for: Molecular Basis of a Dominant SARS-CoV-2 Spike-Derived Epitope Presented by HLA-A*02:01 Recognised by a Public TCR
Source: Cells. 2021 Oct 3;10(10):2646. doi: 10.3390/cells10102646 (PMC8534114; doi:10.3390/cells10102646)
Supplement: Supplementary file 1 [file cells-10-02646-s001.zip]

Archive with 1 entries (1 files):
- cells-1362076-supplementary.pdf
